# Supplementary material for: Fibroblast-specific PRMT5 deficiency suppresses cardiac fibrosis and left ventricular dysfunction in male mice
Source: Nat Commun. 2024 Mar 19;15:2472. doi: 10.1038/s41467-024-46711-z (PMC10951424; doi:10.1038/s41467-024-46711-z)
Supplement: Supplementary file 4 — Source data [file 41467_2024_46711_MOESM4_ESM.xlsx]

## Sheet: Figure 1bc
Figure 1b				Figure 1c
				1	2
				1.1419	0.600907
				0.99878	0.686319
				0.859321	0.455446

## Sheet: Figure 1d+SupTable1
Figure 1d+Supplementary table 1
Sham	PRMT5flox/flox	LVIDd	PWd	IVSs	LVIDs	PWs	FS	EF	LV mass index	Heart rate
		0.249524	0.0780952	0.12381	0.0952381	0.121905	61.7534	94.2679	2.16705	508.475
		0.173333	0.0857143	0.100952	0.0828571	0.115238	52.2177	88.8536	1.79464	480
		0.206667	0.0752381	0.112381	0.0771429	0.118095	62.1979	94.2118	1.99431	530.973
		0.259048	0.0790476	0.113333	0.120952	0.101905	52.9092	87.8755	3.05563	468.75
		0.289524	0.0895238	0.137143	0.126667	0.126667	56.1994	91.0578	3.06516	571.429
		0.244762	0.0895238	0.128571	0.0971429	0.135238	60.3195	93.6847	2.19339	555.556
		0.248571	0.072381	0.11619	0.0971429	0.121905	60.8652	93.991	2.04979	571.429
		0.294286	0.0885714	0.133333	0.129524	0.12	55.4715	90.6933	3.18146	540.541
		0.29619	0.100952	0.106667	0.140952	0.12	52.3777	89.0765	3.01711	454.545
		0.331429	0.0819048	0.102857	0.167619	0.12	49.0527	86.5482	3.47466	555.556
Sham	PostnMCM;PRMT5flox/flox	LVIDd	PWd	IVSs	LVIDs	PWs	FS	EF	LV mass index	Heart rate
		0.275238	0.0847619	0.11619	0.106667	0.127619	61.1661	93.9869	2.53231	594.059
		0.235238	0.072381	0.108571	0.106667	0.0980952	54.484	90.296	2.4202	521.739
		0.242857	0.0647619	0.117143	0.092381	0.0980952	62.0067	94.4346	2.74617	540.541
		0.240952	0.0714286	0.11619	0.115238	0.1	52.2431	89.0449	2.46936	555.556
		0.281905	0.0752381	0.112381	0.109524	0.12	60.6168	93.6021	2.95935	434.783
		0.218095	0.0809524	0.118095	0.105714	0.108571	51.4112	88.4329	2.14604	468.75
		0.228571	0.0771429	0.135238	0.10381	0.113333	54.3449	90.0535	2.19112	521.739
		0.27619	0.0780952	0.122857	0.106667	0.14	61.132	93.9505	2.72304	495.868
		0.272381	0.0780952	0.120952	0.109524	0.12	59.2949	92.5517	2.47013	508.475
TAC	PRMT5flox/flox	LVIDd	PWd	IVSs	LVIDs	PWs	FS	EF	LV mass index	Heart rate
		0.265714	0.126667	0.158095	0.175238	0.126667	33.8184	70.2046	4.27762	454.545
		0.23619	0.16381	0.139682	0.167621	0.16889	29.0209	64.2373	4.10699	480
		0.301905	0.117143	0.10381	0.207619	0.0961905	30.9022	66.1182	6.35286	394.737
		0.297143	0.105714	0.117143	0.210476	0.0866667	29.0933	63.7365	4.54765	555.556
		0.326667	0.110476	0.126667	0.213333	0.110476	34.6517	72.0023	5.78887	434.783
		0.228571	0.113333	0.108571	0.114286	0.130476	50.116	86.825	3.20472	413.793
		0.315238	0.100952	0.115238	0.226667	0.106667	28.0349	62.5178	5.06588	338.983
TAC	PostnMCM;PRMT5flox/flox	LVIDd	PWd	IVSs	LVIDs	PWs	FS	EF	LV mass index	Heart rate
		0.209524	0.0990476	0.0971429	0.0952381	0.100952	54.4902	90.4911	2.31129	322.581
		0.207619	0.100952	0.130476	0.0809524	0.115238	60.6501	93.2772	2.92681	434.783
		0.224762	0.10381	0.100952	0.137143	0.105714	38.6696	76.6135	2.95758	540.541
		0.214286	0.105714	0.112381	0.087619	0.134286	59.1205	93.1287	2.6221	413.793
		0.211429	0.0838095	0.092381	0.0933333	0.114286	55.4114	89.875	2.21632	495.868
		0.249524	0.114286	0.120952	0.157143	0.114286	36.847	74.7038	3.88491	521.739

## Sheet: Figure 1e-j
Figure 1e	Heart weight/tibia length (mg/mm)			Figure 1f				Figure 1g				Figure 1h					Figure 1i					Figure 1j
Sham	PRMT5flox/flox			Sham	PRMT5flox/flox	Fibrosis area(%)		Sham	PRMT5flox/flox	Fibrosis area(%)		Sham	PRMT5flox/flox	Acta2/18S	Postn/18S		Sham	PRMT5flox/flox	Acta2/18S	Postn/18S		Sham	PRMT5flox/flox	aSMA positive cell number
		7.28178				0.933145				0.426798				0.279762	1.53675				0.46	0.747				6.6
		6.66667				0.807449				0.60436				0.442047	0.90118				0.63	0.877				8.2
		6.70476				0.572304				0.544336				0.764333	1.02093				1.28	1.257				13.6
		6.05246				1.99758				0.511089				2.51799	0.993014				2.63	1.395				10.2
		7.44954				0.790391				0.247194				0.902671	0.682966				0.98	0.829				8.6
		6.32327				0.487078				0.483092				1.66125	1.23961				3.23	1.05				7.6
		7.3033				0.388418				0.78201				0.693646	1.27446				1.01	1.602				6.4
		6.62195								0.32664				0.738297	0.351084				0.32	0.624				6.8
		7.06329		Sham	PostnMCM;PRMT5flox/flox	Fibrosis area(%)				0.630586
		7.14015				2.46136						Sham	PostnMCM;PRMT5flox/flox	Acta2/18S	Postn/18S							Sham	PostnMCM;PRMT5flox/flox	aSMA positive cell number
						0.657502		Sham	Col1a2MCM;PRMT5flox/flox	Fibrosis area(%)				2.83289	1.03518		Sham	Col1a2MCM;PRMT5flox/flox	Acta2/18S	Postn/18S				6.6
						0.815587				0.18				5.21357	0.687717				1.14	0.678				2.2
Sham	PostnMCM;PRMT5flox/flox					0.526988				0.104				1.47659	0.381535				1.14	1.301				4.2
		7.54938				0.896255				0.134				4.63405	0.63723				1.23	0.785				5
		7.5716				0.282082				0.202				4.38408	0.00929				0.89	0.66				3
		7.70833				0.705779				0.131				2.81332	0.817838				0.18	0.47				4
		6.10971								0.236				2.1769	0.84083				1.53	1.079				1.4
		6.96429		TAC	PRMT5flox/flox	Fibrosis area(%)								1.74385	0.952563
		6.65314				1.60839		TAC	PRMT5flox/flox	Fibrosis area(%)				4.44527	2.37823		TAC	PRMT5flox/flox	Acta2/18S	Postn/18S		TAC	PRMT5flox/flox	aSMA positive cell number
		6.18732				2.70229				5.20652									25.35	10.556				23.2
		5.96935				1.51319				4.95885		TAC	PRMT5flox/flox	Acta2/18S	Postn/18S				43.52	15.032				24.2
		6.05763				3.24099				3.01458				13.5693	7.46368				12.24	8.456				23.6
						1.47972				3.03574				54.2771	8.81455				11.66	10.267				37.8
						1.45957				1.9498				5.03598	3.78393				18.81	9.25351				22.8
TAC	PRMT5flox/flox					1.26259				0.258457				62.3481	9.12539				6.61	5.205				4
		10.3661				4.20738				1.47972				5.70518	4.43793				13.68	4.857				66.6
		11.8785												14.343	5.35129
		9.37111		TAC	PostnMCM;PRMT5flox/flox	Fibrosis area(%)		TAC	Col1a2MCM;PRMT5flox/flox	Fibrosis area(%)				2.77459	0.65062
		10.9756				0.2				0.168				43.1794	8.93759		TAC	Col1a2MCM;PRMT5flox/flox	Acta2/18S	Postn/18S		TAC	PostnMCM;PRMT5flox/flox	aSMA positive cell number
		8.7966				0.146				0.255									1.14	2.479				8.6
		10.6418				0.687				0.877		TAC	PostnMCM;PRMT5flox/flox	Acta2/18S	Postn/18S				1.01	2.479				7.8
		9.54405				0.22				0.279				0.266512	0.223739				7.03	outlier				7.4
		15.5385				0.144				0.188				0.129612	0.050762				3.44	2.028				9.8
						1.466								2.79388	0.358461				3.96	0.818				7.4
														1.38729	3.18189									10.4
TAC	PostnMCM;PRMT5flox/flox													0.684097	0.111869
		9.02925												4.11894	1.86592
		8.28125
		9.33719
		9.86041
		8.41667
		7.81594

## Sheet: Figure 2
Figure 2a	Col1a1/18S						Figure 2b
	1	2	3	4
	1.05	2.93	3.1	2.43
	1.16	3.2	2.61	1.94
	0.62	3.75	3.43	2.34
	Acta2/18S
	1	2	3	4			a-SMA/GAPDH
	1.2	19.16	11.47	6.73				1	2	3	4
	0.81	17.88	13.45	4.08				0.725213	5.20882	3.05081	1.55061
	1.03	20.68	14.32	5.98				1.22858	5.78425	2.50112	1.52425
								1.04621	3.28416	1.2019	0.750852
Figure 2c	Col1a1/18S						Figure 2d
	1	2	3	4
	0.85	0.96	2.54	0.98
	0.71	1.44	2.04	0.97
	1.67	1.3	1.64	1.28
	Acta2/18S
	1	2	3	4			a-SMA/GAPDH
	1.42	1.79	4.91	4.55				1	2	3
	0.92	1.8	9.96	2.88				0.981137	14.2833	3.30755
	0.77	1.33	6.35	3.24				1.14268	9.84241	2.23101
								0.876182	6.31917	1.35318
Figure 2e	Col1a1/18S						Figure 2f
	1	2	3	4	5
	1.07085	0.557676	1.54087	1.35543	0.831478
	1.1319	0.851159	1.95037	1.34607	0.945238
	0.981969	1.21209	2.32543	1.91521	1.15469
	0.869043	1.30812	2.67122	1.51309	1.56645
	0.696164		1.66728	2.30937	1.59937
	1.12311		1.69056	1.30812	1.38271
	Acta2/18S
	1	2	3	4	5
	1.275	0.514057	2.071	2.0279	1.1096
	0.824	1.61328	1.84	1.1567	1.5583
	0.953	0.562529	2.014	2.0562	1.2924
	1.1	0.712025	2.038	0.738	0.971				a-SMA/Actin
	0.935		1.691	1.195	0.878				1	2	3	4
	1.089		2.58	1.605	1.104				1.15149	1.8198	1.6087	1.08623
									0.758918	1.76324	1.29525	0.910468
									1.08959	1.86366	1.77257	1.13153
							Figure 2h
Figure 2g	Col1a1/18S
	1	2	3	4
	1.019	1.50264	1.927	1.372
	0.97	0.783226	1.481	0.991
	1.012	1.11535	1.651	1.2
	1.143	1.45145	1.313	0.942
								a-SMA/Actin
	Acta2/18S							1	2	3
	1	2	3	4				1.01495	3.79749	1.31644
	1.217	1.76949	2.777	1.26				1.05849	4.20999	0.819512
	0.94825	0.625609	3.767	1.128				1.07611	3.78586	1.56839
	1.03049	0.567752	2.06098	0.981686				0.850454	5.31287	0.752319
	1.16743	0.884745	1.83189	0.941696
Figure 2i	Col1a1 promoter
	1	2	3	4	4(IgG)
	1.27797	1.57337	7.2293	3.25771	0.304361
	2.95643	2.65456	5.32897	2.87559	0.215963
	1.3139	1.17974	5.79117	3.54026	0.42598
	Acta2 promoter
	1	2	3	4	4(IgG)
	1.34151	0.903663	2.22508	1.27797	0.264962
	1.23444	0.65695	2.50334	0.638986	0.30861
	1.42786	1.8453	2.836	1.38882	0.501338
Figure 2j	Col1a1 promoter
	1	2	3	4	4(IgG)
	2.56126	3.88215	11.4864	4.61668	0.021151
	3.93634	3.88215	9.79372	4.08931	0.027052
	5.45227	4.64879	7.32006	2.04465	0.007582
	4.66493	3.39134	6.97337	2.08762
	Acta2 promoter
	1	2	3	4	4(IgG)
	1.45081	1.862	10.9045	3.71112	0.042009
	4.04701	3.06706	7.02187	4.14639	0.034122
	4.53737	3.30225	7.37098	1.4609	0.008501
	4.74647	2.35684	8.32157	2.19901

## Sheet: Figure 3
Figure 3a,b
Figure 3c							Figure 3d
							Figure 3e
Figure 3f	Col1a1 promoter						Figure 3g	Col1a1 promoter
	1	2	3	4(IgG)				1	2	3	4(IgG)
	1.70156	2.75462	1.71934	0.047263				3.821	7.536	5.711	0.304
	1.67813	3.37961	0.653771	0.085784				3.901	9.876	4.328	0.216
	1.07688	3.01437	0.788322	0.056596				3.349	5.751	5.256	0.426
	0.667508	1.7494	0.42099					6.293	10.44	5.219	0.284
	0.720393	2.19901	1.04381
	Acta2 promoter							Acta2 promoter
	1	2	3	4(IgG)				1	2	3	4(IgG)
	1.34897	2.89158	1.65503	0.06434				1.782	4.77	2.149	0.265
	1.56575	5.86388	0.693446	0.121317				1.884	2.61	1.52	0.309
	0.727922	3.68549	0.553577	0.045181				2.61	5.077	2.977	0.501
	0.460686	2.64241	0.227961					2.149	3.492	2.556	0.149
	0.607879	3.01437	0.416635

## Sheet: Figure 4
Figure 4a	Col1a1 promoter						Figure 4b	Col1a1 promoter					Figure 4c	Col1a1/18S					Acta2/18S
	1	2	3	4(IgG)				1	2	3	4(IgG)			1	2	3	4		1	2	3	4
	2.27972	7.58872	4.01071	0.148533				3.24643	10.3665	5.63281	0.148533			1.0473	2.9012	2.0093	1.0546		1.0093	3.6893	2.8547	1.674
	2.72992	6.88691	3.2352	0.264962				3.61465	9.1823	4.16656	0.264962			0.6862	1.4306	1.3348	0.6142		0.7337	2.2089	1.5404	0.9352
	1.69802	4.06669	2.20206	0.30861				2.71106	6.44802	4.9549	0.30861			1.3915	2.9214	2.4737	0.8104		1.3503	4.7022	3.2565	1.2002
														0.706	5.306	3.068	0.741		0.763	5.081	2.858	0.798
	Acta2 promoter							Acta2 promoter						1.212	2.995	4.571	2.1924		1.31	2.77	4.17	1.778
	1	2	3	4(IgG)				1	2	3	4(IgG)			1.317	2.074	3.911	1.787		1.083	2.063	2.603	1.659
	1.18826	2.67373	1.72173	0.304361				2.77763	5.63281	2.19444	0.304361			0.887		3.884	0.869		0.923		2.949	0.966
	1.35084	2.72047	1.00616	0.215963				2.70168	6.22838	2.50334	0.215963
	0.754638	2.42646	1.71577	0.283979				2.17175	3.19066	1.70983	0.283979
Figure 4d					aSMA/Actin	1	2	3	4				Figure 4e					aSMA/Actin	1	2	3
						1.03367	1.96268	1.32544	0.849207										1.02976	1.94811	0.815225
						1.12232	1.96009	0.824544	1.00014										1.02129	2.34348	1.25909
						0.968782	1.48627	1.46924	1.09										0.948944	1.53044	0.914063
						0.875224	1.50385	1.36078	1.24837
					aSMA/Actin	1	2	3
Figure 4f						0.931471	1.48308	0.582321
						1.13494	2.396	1.06099
						0.933592	1.77532	0.337495

## Sheet: Figure 5
Figure 5b	FS(%)	Sham	TAC	EPZ		LVPWd (mm)	Sham	TAC	EPZ
		59.5	55.9	57.5			1.25	1.95	1.49
		51.1	45.2	56.7			1.3	2.35	1.36
		53	38.2	59.1			1.3	1.95	1.45
		52.3	27.4	50			1.54	2.15	1.4
		62.4	32.5	45.7			1.53	2.15	1.28
		51.3	24.6	55.6			1.28	1.53	1.3
		57.3	39.7	46.7			1.28	1.7	1.62
		63.5	48.9				1.28	1.68
		58.5					1.36
Figure 5c	HW/TL	Sham	TAC	EPZ		Cardiomyocyte area	Sham	TAC	EPZ
		5.27	7.74	7.25			213.982	440.589	345.86
		4.97	12.86	7.78			277.195	491.069	275.669
		4.58	8.86	7.74			297.56	429.48	302.969
		5.25	11.02	6.74			230.865	468.019	292.963
		4.82	11.06	7.7			210.706	524.36	248.698
		5.26	6.84	5.63			240.8	452.902	261.282
		4.79	7.77	6.92			368.375	508.12
		4.99	7.18				314.647	423.196
		5.13					295.373
Figure 5d	Fibrosis area	Sham	TAC	EPZ
		0.457419	2.88456	1.17277
		0.100342	1.67978	0.646578
		0.879497	1.16758	1.35041
		0.421257	1.82205	0.241029
		1.15011	1.52888	1.32034
		1.89953	2.43613
		0.445884	2.33061
		0.52533	3.10845
		0.582263
Figure 5e	Acta2/18S	Sham	TAC	EPZ		Col1a1/18S	Sham	TAC	EPZ		Postn/18S	Sham	TAC	EPZ
		0.648368	12.4225	11.9165			0.734772	2.27422	0.564627			0.100868	2.69546	5.42842
		0.781807	18.4415	3.37499			0.662214	6.38802	0.936512			0.683273	7.11337	0.543568
		1.27888	3.21515	1.84662			0.605152	5.40903	0.976281			1.10998	6.14978	1.25748
		0.765718	9.34947	2.85776			0.274593	10.2345	1.50042			0.678553	9.78474	4.22964
		2.70361	18.5698	4.33155			0.680831	6.21334	3.56863			1.95957	8.34281	8.11468
		0.83792	4.39202	3.77084			1.91238	1.60811	0.760684			1.24879	4.62847	1.03565
		0.340301	14.7729	1.91174			1.95256	3.30665	0.512409			1.16517	3.94639	0.3079
		0.803787	10.5187				0.013097	3.82476				0.547349	2.62176
		0.487977					1.89917					0.607322

## Sheet: Supplementary Table 2+SupFig4
Figure 1b
Sham	PRMT5flox/flox	LVIDd	PWd	IVSs	LVIDs	PWs	FS	EF	LV mass index	Heart rate
		0.165164	0.0837143	0.12444	0.0712686	0.0938952	56.7614	91.7621	1.73989	495.868
		0.193446	0.0678743	0.117651	0.0712686	0.1086	63.1039	94.9179	1.65429	370.37
		0.236434	0.062219	0.114257	0.0882381	0.101813	62.6408	94.5213	2.05781	555.556
		0.210413	0.100682	0.162903	0.0882381	0.114257	58.3453	92.2487	2.36115	530.973
		0.251141	0.0950286	0.15272	0.090499	0.117651	64.0259	95.079	2.77361	540.541
		0.226251	0.098419	0.151589	0.0825829	0.122177	63.313	94.9745	2.20531	454.545
		0.212676	0.090501	0.130095	0.0972876	0.110863	54.3404	90.3675	2.09204	508.475
		0.257928	0.0995505	0.147065	0.117651	0.110863	54.1729	90.1364	3.18408	444.444
Sham	Col1a2MCM;PRMT5flox/flox	LVIDd	PWd	IVSs	LVIDs	PWs	FS	EF	LV mass index	Heart rate
		0.247619	0.0914286	0.144762	0.101905	0.118095	58.7315	92.1505	3.17259	454.545
		0.194286	0.0819048	0.117152	0.0885714	0.118095	54.1631	90.2387	1.8433	422.535
		0.232381	0.0971429	0.110476	0.113333	0.122857	51.1518	87.913	2.85091	422.535
		0.209524	0.0714286	0.102857	0.0847619	0.0933333	59.0748	92.7487	2.21748	495.868
		0.257143	0.0904762	0.1	0.129524	0.121905	49.5321	86.754	3.33785	444.444
		0.184762	0.092381	0.125714	0.0895238	0.106667	51.4116	88.1979	2.37837	329.67
		0.292381	0.087619	0.110476	0.111429	0.125714	62.0005	94.4863	3.76976	468.75
TAC	PRMT5flox/flox	LVIDd	PWd	IVSs	LVIDs	PWs	FS	EF	LV mass index	Heart rate
		0.26132	0.118781	0.148194	0.175345	0.106337	32.8713	69.5931	4.06056	413.793
		0.280552	0.148196	0.153851	0.202495	0.138013	27.8711	62.3887	4.62542	342.857
		0.273766	0.13575	0.159509	0.17987	0.151589	34.3683	71.5654	6.33007	480
		0.26132	0.110863	0.130095	0.17987	0.122177	31.012	66.6937	4.48507	555.556
		0.30544	0.10747	0.117651	0.192314	0.118783	36.9537	74.5866	4.89305	413.793
		0.239827	0.119914	0.153851	0.13349	0.132356	44.4493	82.6052	3.85593	434.783
		0.311752	0.109354	0.134716	0.203888	0.113522	34.5448	71.8962	6.2665	555.556
TAC	Col1a2MCM;PRMT5flox/flox	LVIDd	PWd	IVSs	LVIDs	PWs	FS	EF	LV mass index	Heart rate
		0.195575	0.118095	0.182859	0.072381	0.176509	63.0923	94.9057	2.68547	555.556
		0.275238	0.120952	0.12	0.132381	0.120998	51.9484	88.8078	3.95655	468.75
		0.213333	0.124762	0.119048	0.153333	0.12381	28.1789	62.3989	2.33893	508.475
		0.346667	0.10192	0.139048	0.205714	0.127619	40.5512	78.9539	5.6985	521.739
		0.241905	0.118095	0.188571	0.112381	0.140952	52.9748	89.0605	3.69702	555.556

## Sheet: Supplementary Figure 1
Supplementary figure 1b
	Body weight (g)	PRMT5flox/flox	PostnMCM;PRMT5flox/flox
		30.13	26
		30.21	24.93
		24.26	26.07
		25.05	26.12
		26.05	24.58
		27.5	25.46
		24.86
		31.9

## Sheet: Supplementary Figure 2
Supplementary figure 2a	Sham		TAC
	PRMT5flox/flox	PostnMCM;PRMT5flox/flox		PostnMCM;PRMT5flox/flox
	267.96	278.256	423.16	332.56
	255.5	338.004	487.498	303.35
	236.29	281.46	393.753	299.822
	244.27	373.224	464.78	352.54
	228.57	219.58	391.39	344.78
	277.32	273.891	412.15	366.364
	248.69	262.347	262.436
	283		427.322

[truncated: 19 more sheets: Supplementary Figure 3, Supplementary Figure 5, Supplementary Figure 6, Supplementary Figure 7, Supplementary Figure 8, Supplementary Figure 9, Supplementary Figure 10, Supplementary Figure 11, Supplementary Figure 12, Supplementary Figure 13, Supplementary Figure 14, Supplementary Figure 15, Supplementary Figure 16, Supplementary Figure 17, Supplementary Figure 18, Supplementary Figure 19, Supplementary Figure 20, Supplementary Figure 21, Supplementary Figure 22]
